# Supplementary material for: Rare variants of small effect size in neuronal excitability genes influence clinical outcome in Japanese cases of SCN1A truncation-positive Dravet syndrome
Source: PLoS One. 2017 Jul 7;12(7):e0180485. doi: 10.1371/journal.pone.0180485 (PMC5501540; doi:10.1371/journal.pone.0180485)
Supplement: S1 Table — (XLSX) [file pone.0180485.s003.xlsx]

## Sheet: Sheet1
S1 Table. Neuronal excitability genes listed in Klassen et al.
Ion Channel Genes	142		Neurotransmittor Receptor Genes	88		Accessory Genes/Other	7
Voltage-gated Calcium Channel Genes	26		Dopamine Receptor Genes	5		ANK2
CACNA1A			DRD1			BSND
CACNA1B			DRD2			KCNIP1
CACNA1C			DRD3			MINK1
CACNA1D			DRD4			PSMD1
CACNA1E			DRD5			SLC12A5
CACNA1F						TNRC15
CACNA1G			GABA Receptor Genes	20
CACNA1H			GABBR1
CACNA1I			GABBR2
CACNA1S			GABRA1
CACNA2D1			GABRA2
CACNA2D2			GABRA3
CACNA2D3			GABRA4 (alpha4)
CACNA2D4			GABRA5 (alpha5)
CACNB1			GABRA6
CACNB2			GABRB1
CACNB3			GABRB2
CACNB4			GABRB3
CACNG1			GABRD (delta)
CACNG2			GABRE
CACNG3			GABRG1
CACNG4			GABRG2 (gamma2)
CACNG5			GABRG3
CACNG6			GABRP
CACNG7			GABRQ
CACNG8			GABRR1
			GABRR2
Chloride Channel Genes	9
CLCN1			Glycine Receptor Genes	9
CLCN2			Gcom1
CLCN3			GLRA1
CLCN4			GLRA2
CLCN5			GLRA3
CLCN6			GLRB
CLCN7			GRIA1
CLCNKA			GRIA2
CLCNKB			GRIA3
			GRIA4
Voltage-gated Potassium Channel Genes	50
KCNA1			Ionotropic Glutamate Receptor Genes	14
KCNA10			GRID1
KCNA2			GRID2
KCNA3			GRIK1
KCNA4			GRIK2
KCNA5			GRIK3
KCNA6			GRIK4
KCNA7			GRIK5
KCNAB1			GRIN1
KCNAB2			GRIN2A
KCNAB3			GRIN2B
KCNB1			GRIN2C
KCNB2			GRIN2D
KCNC1			GRIN3A
KCNC2			GRINA
KCNC3
KCNC4			Metabotropic Glutamate Receptor Genes	8
KCND1			GRM1
KCND2			GRM2
KCND3			GRM3
KCNE1			GRM4
KCNE1L			GRM5
KCNE2			GRM6
KCNE3			GRM7
KCNE4			GRM8
KCNF1
KCNG1			Serotonin Receptor Genes	16
KCNG2			HTR1A
KCNG3			HTR1B
KCNG4			HTR1D
KCNH1			HTR1E
KCNH2			HTR1F
KCNH3			HTR2A
KCNH4			HTR2C
KCNH5			HTR3A
KCNH6			HTR3B
KCNH7			HTR3C
KCNH8			HTR3D
KCNQ1			HTR3E
KCNQ2			HTR4
KCNQ3			HTR5A
KCNQ4			HTR6
KCNQ5			HTR7
KCNRG
KCNS1			Cholinergic Receptor Genes	16
KCNS2			CHRNA1
KCNS3			CHRNA10
KCNT1			CHRNA2
KCNV1			CHRNA3
KCNV2			CHRNA4
			CHRNA5
Voltage-gated Sodium Channel Genes	14		CHRNA6
SCN10A			CHRNA7
SCN11A			CHRNA9
SCN1A			CHRNB1
SCN1B			CHRNB2
SCN2A2			CHRNB3
SCN2B			CHRNB4
SCN3A			CHRND
SCN3B			CHRNE
SCN4A			CHRNG
SCN4B
SCN5A
SCN7A
SCN8A
SCN9A
Calcium Activated Potassium Channel Genes	8
KCNMA1
KCNMB2
KCNMB3
KCNMB4
KCNN1
KCNN2
KCNN3
KCNN4
Ryanodine Receptor Genes	3
RYR1
RYR2
RYR3
Potassium Inwardly Rectifiying Channel Genes	14
KCNJ1
KCNJ10
KCNJ11
KCNJ12
KCNJ14
KCNJ15
KCNJ16
KCNJ2
KCNJ3
KCNJ4
KCNJ5
KCNJ6
KCNJ8
KCNJ9
Twin Pore Potassium Channel Genes	14
KCNK1
KCNK10
KCNK12
KCNK13
KCNK15
KCNK16
KCNK17
KCNK2
KCNK3
KCNK4
KCNK5
KCNK6
KCNK7
KCNK9
Cyclic Nucleotide-gated Channel Genes	4
HCN1
HCN2
HCN3
HCN4
