# Supplementary material for: Rare variants of small effect size in neuronal excitability genes influence clinical outcome in Japanese cases of SCN1A truncation-positive Dravet syndrome
Source: PLoS One. 2017 Jul 7;12(7):e0180485. doi: 10.1371/journal.pone.0180485 (PMC5501540; doi:10.1371/journal.pone.0180485)
Supplement: S3 Table — (XLSX) [file pone.0180485.s005.xlsx]

## Sheet: Sheet1
S3 Table. Top 40 common variants with lowest p-values in test 1.
Chr	Start	End	Ref	Alt	Func.refGene	Gene.refGene	ExonicFunc.refGene	mild 0.0	mild 0.1	mild 1.1	severe 0.0	severe 0.1	severe 1.1	pval.geno
22	27024504	27024504	C	T	intronic	CRYBA4	.	0	8	1	10	0	2	1.02065e-05
5	78411822	78411822	C	G	intronic	BHMT	.	0	9	0	3	1	8	7.82499e-05
1	55282556	55282556	A	G	intronic	C1orf177	.	1	1	7	2	10	0	0.000146293
6	32548854	32548854	-	GC	intronic	HLA-DRB1	.	0	7	0	9	1	2	0.000158768
16	71163693	71163693	A	G	exonic	HYDIN	synonymous SNV	7	0	2	1	10	1	0.000159902
3	13663559	13663559	C	T	intronic	FBLN2	.	1	6	1	1	0	11	0.00019846
9	135976664	135976664	C	T	intronic	RALGDS	.	9	0	0	2	9	1	0.000221141
6	2833739	2833739	A	G	UTR3	SERPINB1	.	2	0	6	4	8	0	0.00024609
7	5336856	5336867	CCCTTCTCTGTC	-	intronic	SLC29A4	.	3	0	6	0	10	2	0.000255163
7	5336885	5336885	C	T	intronic	SLC29A4	.	3	0	6	0	10	2	0.000255163
11	48380464	48380464	G	A	intergenic	OR4C45,OR4A47	.	3	1	3	0	12	0	0.000257998
5	52869553	52869553	C	T	intronic	NDUFS4	.	9	0	0	2	8	2	0.000258565
22	27021401	27021401	G	A	intronic	CRYBA4	.	0	9	0	8	2	2	0.000258565
9	117528896	117528896	C	A	intergenic	LOC100505478,TNFSF15	.	2	0	7	7	5	0	0.000278978
2	158991525	158991525	T	G	UTR3	UPP2	.	1	6	1	10	0	1	0.000304305
2	233311898	233311898	G	T	intergenic	ALPPL2,ALPI	.	2	5	2	0	0	12	0.000309598
2	233311907	233311907	A	C	intergenic	ALPPL2,ALPI	.	2	5	2	0	0	12	0.000309598
2	233311908	233311908	T	C	intergenic	ALPPL2,ALPI	.	2	5	2	0	0	12	0.000309598
1	237796837	237796837	G	A	intronic	RYR2	.	4	2	3	0	12	0	0.000309598
1	237797082	237797082	T	G	intronic	RYR2	.	4	2	3	0	12	0	0.000309598
17	61838214	61838214	G	A	intronic	CCDC47	.	2	7	0	12	0	0	0.000309598
17	61838218	61838218	G	A	intronic	CCDC47	.	2	7	0	12	0	0	0.000309598
22	51208537	51208537	G	A	ncRNA_intronic	RPL23AP82	.	2	7	0	12	0	0	0.000309598
10	48386110	48386110	T	C	intronic	RBP3	.	1	2	6	0	12	0	0.000309598
5	72851535	72851535	A	T	intronic	ANKRA2	.	0	7	2	1	0	11	0.000309598
1	39748921	39748921	G	A	exonic	MACF1	synonymous SNV	4	1	4	0	11	1	0.000370837
11	18616932	18616932	C	T	intergenic	UEVLD,SPTY2D1-AS1	.	1	7	1	11	1	0	0.000370837
1	39766055	39766055	C	T	intronic	MACF1	.	4	1	4	0	11	1	0.000370837
6	51503618	51503618	C	A	intronic	PKHD1	.	2	7	0	11	0	0	0.000464396
17	19608952	19608952	G	A	intronic	SLC47A2	.	2	3	4	11	0	0	0.000464396
20	31649372	31649372	A	G	intronic	BPIFB3	.	1	6	2	0	0	11	0.000464396
23	152089039	152089039	G	A	intronic	ZNF185	.	2	0	7	8	4	0	0.000510326
23	152090551	152090551	T	C	intronic	ZNF185	.	2	0	7	9	3	0	0.000520532
12	22814036	22814036	A	G	exonic	ETNK1	synonymous SNV	4	5	0	0	3	9	0.000523934
9	71225132	71225132	C	T	intergenic	LINC01506,PIP5K1B	.	4	0	5	0	9	3	0.000523934
9	71226191	71226191	A	G	intergenic	LINC01506,PIP5K1B	.	4	0	5	0	9	3	0.000523934
12	101761516	101761516	T	G	intronic	UTP20	.	5	0	4	3	9	0	0.000523934
12	101790373	101790373	T	C	intronic	ARL1	.	5	0	4	3	9	0	0.000523934
17	42722874	42722874	G	A	downstream	LINC01180	.	0	1	8	1	10	1	0.000557956
19	52496149	52496149	C	T	exonic	ZNF615	nonsynonymous SNV	8	1	0	1	10	1	0.000557956
