# Supplementary material for: Rare variants of small effect size in neuronal excitability genes influence clinical outcome in Japanese cases of SCN1A truncation-positive Dravet syndrome
Source: PLoS One. 2017 Jul 7;12(7):e0180485. doi: 10.1371/journal.pone.0180485 (PMC5501540; doi:10.1371/journal.pone.0180485)
Supplement: S4 Table — (XLSX) [file pone.0180485.s006.xlsx]

## Sheet: Sheet1
S4 Table. Test Score values for SNPs in FKBP5
SNP ID	with M7	without M7	diff
rs78178707	1.00498	1.00498	0
rs77550012	4.97897	4.97897	0
rs7757037	7.56926	37.0347	-29.4654
rs2294807	20.7756	20.7756	0
rs112917942	4.20901	4.20901	0
rs572825975	78.0898	0	78.0898
rs9348979	1.00521	1.00521	0
rs6902124	4.06517	46.5208	-42.4556
rs146032538	43.3133	5.08753	38.2258
rs2143404	225.643	7.03448	218.609
rs12527329	20.7756	20.7756	0
rs79540155	78.0898	0	78.0898
