# Supplementary material for: Rare variants of small effect size in neuronal excitability genes influence clinical outcome in Japanese cases of SCN1A truncation-positive Dravet syndrome
Source: PLoS One. 2017 Jul 7;12(7):e0180485. doi: 10.1371/journal.pone.0180485 (PMC5501540; doi:10.1371/journal.pone.0180485)
Supplement: S5 Table — (XLSX) [file pone.0180485.s007.xlsx]

## Sheet: Sheet1
S5 Table. Genotypes at FKBP5 Functional Site
Mild Patients	Sex	FKBP5 Functional SNP
M1	M	T/C
M2	M	T/T
M3	F	C/C
M4	F	T/C
M5	M	T/C
M6	F	C/C
M7	F	C/C
M8	M	T/T
M9	M	C/C
Severe Patients
S1	F	T/C
S2	M	T/C
S3	F	T/C
S4	F	C/C
S5	M	C/C
S6	F	C/C
S7	M	C/C
S8	F	T/C
S9	M	T/T
S10	F	T/T
S11	F	T/C
S12	F	C/C
